# Supplementary material for: Cardiovascular Disease Risk in Individuals Following Plant-Based Dietary Patterns Compared to Regular Meat-Eaters
Source: Nutrients. 2024 Apr 5;16(7):1063. doi: 10.3390/nu16071063 (PMC11013900; doi:10.3390/nu16071063)
Supplement: Supplementary file 1 [file nutrients-16-01063-s001.zip]

Archive with 1 entries (1 files):
- nutrients-2913369-supplementary.pdf
